# Supplementary material for: Systematic Characterization of Cacopsylla chinensis as a Potential Vector of Erwinia amylovora on Korla Fragrant Pear in Xinjiang, China
Source: Insects. 2026 May 9;17(5):487. doi: 10.3390/insects17050487 (PMC13208058; doi:10.3390/insects17050487)
Supplement: Supplementary file 1 [file insects-17-00487-s001.zip]

Archive with 1 entries (1 files):
- insects-4277519-supplementary.pdf
